# Supplementary material for: NAC1/ACOX2 Axis as a Novel Therapeutic Target for Endometriosis-Related Ovarian Neoplasms
Source: Int J Mol Sci. 2025 May 21;26(10):4938. doi: 10.3390/ijms26104938 (PMC12112610; doi:10.3390/ijms26104938)
Supplement: Supplementary file 1 [file ijms-26-04938-s001.zip]

Archive with 1 entries (1 files):
- ijms-3548019-supplementary.pdf
